# Supplementary material for: Supplementary cranial description of the types of Edmontosaurus regalis (Ornithischia: Hadrosauridae), with comments on the phylogenetics and biogeography of Hadrosaurinae
Source: PLoS One. 2017 Apr 6;12(4):e0175253. doi: 10.1371/journal.pone.0175253 (PMC5383305; doi:10.1371/journal.pone.0175253)
Supplement: S1 Dataset — (NEX) [file pone.0175253.s001.nex]

#NEXUS

[ File saved by NDE version 0.5.0, Tue Oct 18 15:25:39 2016 ]

[!Data_saved_from_TNT

]

BEGIN TAXA;
	DIMENSIONS NTAX=62;
	TAXLABELS
		Ouranosaurusn
		Bactrosaurusj
		Claosaurusa
		Eolambiac
		Eotrachodono
		Equijubusn
		Gilmoreosaurusm
		Iguanodonb
		Jintasaurusm
		Jinzhousaurusy
		Levnesoviat
		Mantellisaurusa
		Nanningosaurusd
		Nanyangosaurus
		Probactrosaurusg
		Sirindhornak
		Taniuss
		Telmatosaurust
		Tethyshadrosi
		Xuwulongy
		Yunganglongd
		Zhanghenglongy
		Zuoyunlong
		Acristavusg
		Brachylophosaurusc
		Edmontosaurusa
		Edmontosaurusr
		Gryposaurusl
		Gryposaurusm
		Gryposaurusn
		Hadrosaurusf
		Kerberosaurusm
		Kritosaurusn
		Lophorhothona
		Maiasaurap
		Probrachylophosaurusb
		Prosaurolophusm
		Rhinorexc
		Saurolophusa
		Saurolophuso
		Secernosaurusk
		Shantungosaurusg
		Wulagasaurusd
		Amurosaurusr
		Aralosaurust
		Arenysaurusa
		Charonosaurusj
		Corythosaurusc
		Corythosaurusi
		Hypacrosaurusa
		Hypacrosauruss
		Jaxartosaurusa
		Lambeosauruslm
		Lambeosaurusm
		Magnapaulial
		Olorotitana
		Pararhabdodoni
		Parasaurolophusc
		Parasaurolophust
		Parasaurolophusw
		Tsintaosauruss
		Velaphronsc
		;
ENDBLOCK;

BEGIN CHARACTERS;
	DIMENSIONS NCHAR=346;
	FORMAT DATATYPE=STANDARD MISSING=? GAP=- SYMBOLS="0123456";
	CHARLABELS
		[1] _
		[2] _
		[3] _
		[4] _
		[5] _
		[6] _
		[7] _
		[8] _
		[9] _
		[10] _
		[11] _
		[12] _
		[13] _
		[14] _
		[15] _
		[16] _
		[17] _
		[18] _
		[19] _
		[20] _
		[21] _
		[22] _
		[23] _
		[24] _
		[25] _
		[26] _
		[27] _
		[28] _
		[29] _
		[30] _
		[31] _
		[32] _
		[33] _
		[34] _
		[35] _
		[36] _
		[37] _
		[38] _
		[39] _
		[40] _
		[41] _
		[42] _
		[43] _
		[44] _
		[45] _
		[46] _
		[47] _
		[48] _
		[49] _
		[50] _
		[51] _
		[52] _
		[53] _
		[54] _
		[55] _
		[56] _
		[57] _
		[58] _
		[59] _
		[60] _
		[61] _
		[62] _
		[63] _
		[64] _
		[65] _
		[66] _
		[67] _
		[68] _
		[69] _
		[70] _
		[71] _
		[72] _
		[73] _
		[74] _
		[75] _
		[76] _
		[77] _
		[78] _
		[79] _
		[80] _
		[81] _
		[82] _
		[83] _
		[84] _
		[85] _
		[86] _
		[87] _
		[88] _
		[89] _
		[90] _
		[91] _
		[92] _
		[93] _
		[94] _
		[95] _
		[96] _
		[97] _
		[98] _
		[99] _
		[100] _
		[101] _
		[102] _
		[103] _
		[104] _
		[105] _
		[106] _
		[107] _
		[108] _
		[109] _
		[110] _
		[111] _
		[112] _
		[113] _
		[114] _
		[115] _
		[116] _
		[117] _
		[118] _
		[119] _
		[120] _
		[121] _
		[122] _
		[123] _
		[124] _
		[125] _
		[126] _
		[127] _
		[128] _
		[129] _
		[130] _
		[131] _
		[132] _
		[133] _
		[134] _
		[135] _
		[136] _
		[137] _
		[138] _
		[139] _
		[140] _
		[141] _
		[142] _
		[143] _
		[144] _
		[145] _
		[146] _
		[147] _
		[148] _
		[149] _
		[150] _
		[151] _
		[152] _
		[153] _
		[154] _
		[155] _
		[156] _
		[157] _
		[158] _
		[159] _
		[160] _
		[161] _
		[162] _
		[163] _
		[164] _
		[165] _
		[166] _
		[167] _
		[168] _
		[169] _
		[170] _
		[171] _
		[172] _
		[173] _
		[174] _
		[175] _
		[176] _
		[177] _
		[178] _
		[179] _
		[180] _
		[181] _
		[182] _
		[183] _
		[184] _
		[185] _
		[186] _
		[187] _
		[188] _
		[189] _
		[190] _
		[191] _
		[192] _
		[193] _
		[194] _
		[195] _
		[196] _
		[197] _
		[198] _
		[199] _
		[200] _
		[201] _
		[202] _
		[203] _
		[204] _
		[205] _
		[206] _
		[207] _
		[208] _
		[209] _
		[210] _
		[211] _
		[212] _
		[213] _
		[214] _
		[215] _
		[216] _
		[217] _
		[218] _
		[219] _
		[220] _
		[221] _
		[222] _
		[223] _
		[224] _
		[225] _
		[226] _
		[227] _
		[228] _
		[229] _
		[230] _
		[231] _
		[232] _
		[233] _
		[234] _
		[235] _
		[236] _
		[237] _
		[238] _
		[239] _
		[240] _
		[241] _
		[242] _
		[243] _
		[244] _
		[245] _
		[246] _
		[247] _
		[248] _
		[249] _
		[250] _
		[251] _
		[252] _
		[253] _
		[254] _
		[255] _
		[256] _
		[257] _
		[258] _
		[259] _
		[260] _
		[261] _
		[262] _
		[263] _
		[264] _
		[265] _
		[266] _
		[267] _
		[268] _
		[269] _
		[270] _
		[271] _
		[272] _
		[273] _
		[274] _
		[275] _
		[276] _
		[277] _
		[278] _
		[279] _
		[280] _
		[281] _
		[282] _
		[283] _
		[284] _
		[285] _
		[286] _
		[287] _
		[288] _
		[289] _
		[290] _
		[291] _
		[292] _
		[293] _
		[294] _
		[295] _
		[296] _
		[297] _
		[298] _
		[299] _
		[300] _
		[301] _
		[302] _
		[303] _
		[304] _
		[305] _
		[306] _
		[307] _
		[308] _
		[309] _
		[310] _
		[311] _
		[312] _
		[313] _
		[314] _
		[315] _
		[316] _
		[317] _
		[318] _
		[319] _
		[320] _
		[321] _
		[322] _
		[323] _
		[324] _
		[325] _
		[326] _
		[327] _
		[328] _
		[329] _
		[330] _
		[331] _
		[332] _
		[333] _
		[334] _
		[335] _
		[336] _
		[337] _
		[338] _
		[339] _
		[340] _
		[341] _
		[342] _
		[343] _
		[344] _
		[345] _
		[346] _
		;
	STATELABELS
		1
			' '
			' '
			' ',
		2
			' '
			' ',
		3
			' '
			' '
			' '
			' ',
		4
			' '
			' '
			' '
			' ',
		5
			' '
			' '
			' '
			' ',
		6
			' '
			' '
			' '
			' ',
		7
			' '
			' ',
		8
			' '
			' ',
		9
			' '
			' '
			' ',
		10
			' '
			' ',
		11
			' '
			' '
			' ',
		12
			' '
			' ',
		13
			' '
			' ',
		14
			' '
			' ',
		15
			' '
			' ',
		16
			' '
			' '
			' ',
		17
			' '
			' ',
		18
			' '
			' ',
		19
			' '
			' '
			' ',
		20
			' '
			' ',
		21
			' '
			' ',
		22
			' '
			' ',
		23
			' '
			' '
			' ',
		24
			' '
			' '
			' ',
		25
			' '
			' ',
		26
			' '
			' ',
		27
			' '
			' '
			' '
			' ',
		28
			' '
			' '
			' ',
		29
			' '
			' '
			' ',
		30
			' '
			' ',
		31
			' '
			' '
			' ',
		32
			' '
			' ',
		33
			' '
			' '
			' '
			' '
			' ',
		34
			' '
			' ',
		35
			' '
			' '
			' ',
		36
			' '
			' ',
		37
			' '
			' ',
		38
			' '
			' '
			' '
			' ',
		39
			' '
			' ',
		40
			' '
			' '
			' ',
		41
			' '
			' '
			' ',
		42
			' '
			' '
			' ',
		43
			' '
			' '
			' ',
		44
			' '
			' ',
		45
			' '
			' ',
		46
			' '
			' ',
		47
			' '
			' ',
		48
			' '
			' '
			' ',
		49
			' '
			' '
			' ',
		50
			' '
			' ',
		51
			' '
			' ',
		52
			' '
			' ',
		53
			' '
			' ',
		54
			' '
			' ',
		55
			' '
			' ',
		56
			' '
			' '
			' ',
		57
			' '
			' ',
		58
			' '
			' ',
		59
			' '
			' ',
		60
			' '
			' ',
		61
			' '
			' ',
		62
			' '
			' '
			' ',
		63
			' '
			' ',
		64
			' '
			' ',
		65
			' '
			' ',
		66
			' '
			' ',
		67
			' '
			' ',
		68
			' '
			' ',
		69
			' '
			' ',
		70
			' '
			' ',
		71
			' '
			' ',
		72
			' '
			' '
			' ',
		73
			' '
			' ',
		74
			' '
			' '
			' '
			' '
			' ',
		75
			' '
			' ',
		76
			' '
			' ',
		77
			' '
			' ',
		78
			' '
			' ',
		79
			' '
			' ',
		80
			' '
			' ',
		81
			' '
			' ',
		82
			' '
			' ',
		83
			' '
			' '
			' '
			' ',
		84
			' '
			' '
			' ',
		85
			' '
			' ',
		86
			' '
			' ',
		87
			' '
			' '
			' ',
		88
			' '
			' ',
		89
			' '
			' ',
		90
			' '
			' '
			' ',
		91
			' '
			' ',
		92
			' '
			' '
			' ',
		93
			' '
			' ',
		94
			' '
			' ',
		95
			' '
			' ',
		96
			' '
			' ',
		97
			' '
			' ',
		98
			' '
			' '
			' ',
		99
			' '
			' ',
		100
			' '
			' '
			' '
			' ',
		101
			' '
			' ',
		102
			' '
			' ',
		103
			' '
			' '
			' '
			' '
			' ',
		104
			' '
			' ',
		105
			' '
			' ',
		106
			' '
			' ',
		107
			' '
			' '
			' ',
		108
			' '
			' ',
		109
			' '
			' ',
		110
			' '
			' '
			' ',
		111
			' '
			' '
			' ',
		112
			' '
			' '
			' '
			' ',
		113
			' '
			' '
			' ',
		114
			' '
			' ',
		115
			' '
			' ',
		116
			' '
			' '
			' '
			' '
			' ',
		117
			' '
			' '
			' ',
		118
			' '
			' ',
		119
			' '
			' '
			' ',
		120
			' '
			' ',
		121
			' '
			' ',
		122
			' '
			' '
			' ',
		123
			' '
			' '
			' '
			' ',
		124
			' '
			' ',
		125
			' '
			' '
			' '
			' ',
		126
			' '
			' '
			' ',
		127
			' '
			' ',
		128
			' '
			' ',
		129
			' '
			' ',
		130
			' '
			' ',
		131
			' '
			' ',
		132
			' '
			' '
			' ',
		133
			' '
			' ',
		134
			' '
			' ',
		135
			' '
			' ',
		136
			' '
			' ',
		137
			' '
			' ',
		138
			' '
			' '
			' ',
		139
			' '
			' '
			' '
			' ',
		140
			' '
			' '
			' '
			' ',
		141
			' '
			' '
			' ',
		142
			' '
			' '
			' '
			' '
			' '
			' '
			' ',
		143
			' '
			' ',
		144
			' '
			' '
			' '
			' '
			' '
			' ',
		145
			' '
			' '
			' ',
		146
			' '
			' '
			' ',
		147
			' '
			' '
			' ',
		148
			' '
			' '
			' ',
		149
			' '
			' '
			' ',
		150
			' '
			' '
			' ',
		151
			' '
			' '
			' ',
		152
			' '
			' ',
		153
			' '
			' ',
		154
			' '
			' ',
		155
			' '
			' '
			' ',
		156
			' '
			' ',
		157
			' '
			' '
			' ',
		158
			' '
			' '
			' ',
		159
			' '
			' '
			' '
			' ',
		160
			' '
			' ',
		161
			' '
			' '
			' ',
		162
			' '
			' '
			' ',
		163
			' '
			' ',
		164
			' '
			' '
			' '
			' ',
		165
			' '
			' '
			' ',
		166
			' '
			' ',
		167
			' '
			' ',
		168
			' '
			' '
			' ',
		169
			' '
			' ',
		170
			' '
			' '
			' '
			' ',
		171
			' '
			' ',
		172
			' '
			' '
			' ',
		173
			' '
			' ',
		174
			' '
			' ',
		175
			' '
			' ',
		176
			' '
			' ',
		177
			' '
			' ',
		178
			' '
			' ',
		179
			' '
			' ',
		180
			' '
			' ',
		181
			' '
			' '
			' ',
		182
			' '
			' ',
		183
			' '
			' ',
		184
			' '
			' ',
		185
			' '
			' ',
		186
			' '
			' '
			' ',
		187
			' '
			' ',
		188
			' '
			' '
			' ',
		189
			' '
			' ',
		190
			' '
			' '
			' ',
		191
			' '
			' ',
		192
			' '
			' '
			' ',
		193
			' '
			' ',
		194
			' '
			' '
			' '
			' ',
		195
			' '
			' ',
		196
			' '
			' ',
		197
			' '
			' ',
		198
			' '
			' '
			' ',
		199
			' '
			' '
			' ',
		200
			' '
			' '
			' ',
		201
			' '
			' ',
		202
			' '
			' ',
		203
			' '
			' '
			' ',
		204
			' '
			' ',
		205
			' '
			' '
			' ',
		206
			' '
			' ',
		207
			' '
			' ',
		208
			' '
			' ',
		209
			' '
			' '
			' ',
		210
			' '
			' ',
		211
			' '
			' ',
		212
			' '
			' ',
		213
			' '
			' ',
		214
			' '
			' ',
		215
			' '
			' ',
		216
			' '
			' ',
		217
			' '
			' ',
		218
			' '
			' ',
		219
			' '
			' '
			' ',
		220
			' '
			' ',
		221
			' '
			' ',
		222
			' '
			' ',
		223
			' '
			' ',
		224
			' '
			' ',
		225
			' '
			' ',
		226
			' '
			' '
			' ',
		227
			' '
			' ',
		228
			' '
			' ',
		229
			' '
			' ',
		230
			' '
			' ',
		231
			' '
			' '
			' ',
		232
			' '
			' ',
		233
			' '
			' ',
		234
			' '
			' ',
		235
			' '
			' ',
		236
			' '
			' ',
		237
			' '
			' ',
		238
			' '
			' ',
		239
			' '
			' ',
		240
			' '
			' ',
		241
			' '
			' ',
		242
			' '
			' ',
		243
			' '
			' ',
		244
			' '
			' ',
		245
			' '
			' '
			' ',
		246
			' '
			' ',
		247
			' '
			' ',
		248
			' '
			' ',
		249
			' '
			' ',
		250
			' '
			' ',
		251
			' '
			' ',
		252
			' '
			' '
			' ',
		253
			' '
			' ',
		254
			' '
			' ',
		255
			' '
			' '
			' ',
		256
			' '
			' ',
		257
			' '
			' ',
		258
			' '
			' '
			' ',
		259
			' '
			' ',
		260
			' '
			' ',
		261
			' '
			' ',
		262
			' '
			' ',
		263
			' '
			' '
			' ',
		264
			' '
			' ',
		265
			' '
			' ',
		266
			' '
			' ',
		267
			' '
			' ',
		268
			' '
			' ',
		269
			' '
			' '
			' ',
		270
			' '
			' '
			' ',
		271
			' '
			' '
			' ',
		272
			' '
			' '
			' ',
		273
			' '
			' ',
		274
			' '
			' ',
		275
			' '
			' '
			' ',
		276
			' '
			' ',
		277
			' '
			' ',
		278
			' '
			' ',
		279
			' '
			' ',
		280
			' '
			' ',
		281
			' '
			' ',
		282
			' '
			' '
			' ',
		283
			' '
			' ',
		284
			' '
			' ',
		285
			' '
			' ',
		286
			' '
			' ',
		287
			' '
			' ',
		288
			' '
			' ',
		289
			' '
			' '
			' ',
		290
			' '
			' ',
		291
			' '
			' ',
		292
			' '
			' '
			' '
			' ',
		293
			' '
			' '
			' '
			' ',
		294
			' '
			' '
			' ',
		295
			' '
			' ',
		296
			' '
			' ',
		297
			' '
			' ',
		298
			' '
			' ',
		299
			' '
			' '
			' ',
		300
			' '
			' '
			' ',
		301
			' '
			' ',
		302
			' '
			' ',
		303
			' '
			' '
			' ',
		304
			' '
			' ',
		305
			' '
			' ',
		306
			' '
			' ',
		307
			' '
			' ',
		308
			' '
			' ',
		309
			' '
			' '
			' '
			' ',
		310
			' '
			' ',
		311
			' '
			' ',
		312
			' '
			' ',
		313
			' '
			' ',
		314
			' '
			' ',
		315
			' '
			' '
			' ',
		316
			' '
			' ',
		317
			' '
			' '
			' ',
		318
			' '
			' '
			' ',
		319
			' '
			' ',
		320
			' '
			' '
			' ',
		321
			' '
			' ',
		322
			' '
			' ',
		323
			' '
			' '
			' ',
		324
			' '
			' ',
		325
			' '
			' ',
		326
			' '
			' ',
		327
			' '
			' '
			' ',
		328
			' '
			' ',
		329
			' '
			' ',
		330
			' '
			' ',
		331
			' '
			' ',
		332
			' '
			' ',
		333
			' '
			' ',
		334
			' '
			' ',
		335
			' '
			' ',
		336
			' '
			' ',
		337
			' '
			' ',
		338
			' '
			' ',
		339
			' '
			' ',
		340
			' '
			' ',
		341
			' '
			' ',
		342
			' '
			' ',
		343
			' '
			' ',
		344
			' '
			' ',
		345
			' '
			' ',
		346
			' '
			' ',
	;
	MATRIX
		Ouranosaurusn              0000000000 0000000000 00?2001000 00000??010 0201000000 0000000000 0000000000 00?0000000 0000000000 ??0?00?000 0000100000 03200?0000 0000000000 0000000000 0100000002 0000001000 001??00??0 0000000001 1000000?00 00000000?? ?010000000 1000000010 0000100011 001000100? 1110200001 0000010000 0000000000 0000000000 0000000120 0000000001 0000000000 0000000000 0000011000 00000000?1 000000
		Bactrosaurusj              0111(12)10021 2?1110(01)111 (01)010001000 0110100012 11101(01)0000 0000011011 0010001111 1000000011 0000000000 ??00?0(01)101 0010000100 1011000000 0200011?01 1100000000 000000?100 ?00000?0?0 000??00??1 0000000000 0001010100 0000000000 0000010000 1111100010 0??000000? ?0100?001? ?00011?100 0200000001 0011000000 (01)0010??101 ???1??1020 0111000110 0000100000 1001110011 1110012010 11111000?1 000010
		Claosaurusa                ????1300?? 1????????1 1?1??????? ?????????? ?????????? ?????????? ?????????? ?????????? ?????????? ?????????? ?????????? ?????????? ?????????? ?????????? ?????????? ?????????? ?????????? ?????????? ?????????? ?????????? ?????????? ?????????? ?????????? ?????????? ???0?1???? ?????00000 0020000000 00000????? ??????0?11 1112?00?11 11?0?????? ?????????? ?????????? ?????????1 110???
		Eolambiac                  01110(23)0011 1011100101 0011000000 111?10?001 02101(01)0000 0000011000 0010000?11 11?0000000 0000000000 ??00?00101 0?00?00?00 10100?0000 0100020?00 00000?0000 000?000100 ?0000010?0 000??00??? ?????00000 000?000000 000000000? 0010000001 1101000010 0????000?? ??110??01? 0000?01000 0200000100 0000000000 0001???110 ?0?1??0000 0000000110 0000000000 0000010011 1010011000 00001000?1 000?00
		Eotrachodono               ?1??120011 10111?01?1 1011011100 0110100001 0110100001 0101011011 01100011?? 1003000011 0000000000 ??00010102 001001(01)101 1121000010 12?0021?01 1111?10000 000??12100 1000001011 210??00??1 000000?001 1001?10010 000000000? ?010001001 1??1100010 0??0000000 01??1?001? 000??????? ?????????? ?????????? ?????????? ????1????? ?????????? ??????11?0 ?01101?210 112?01?000 ????1????? ??????
		Equijubusn                 00110000?? 000??00??0 0000001000 0000000000 02?010000? 0?0???0000 00100?0100 0000000001 0000000000 ??00000001 0??0000100 000?000000 010001?000 0000000000 0000002100 0000001000 000??00??1 000000?000 00000001?? 00000000?? ?00?0?0?00 01???0???0 ???00000?0 01?0000010 0??0?0???? ?????????? ?????????? ?????????? ??????0000 0000000000 0??0?????? ?????????? ?????????? ?????????? ??????
		Gilmoreosaurusm            01112????? ??11?00111 1010??0?00 01101??0?? 010010???0 ?0000110?? ?????????? ?????????? ?????????? ???0???102 00101001?0 11110??000 0??00???00 110001??00 000000???? ???000?0?? ??????0??1 00???0?00? ?????????? ?????00??? ?????????? ?????????? ?????????? ???????01? ?00??????0 02000000?? 0011000000 00010??1?? ??????1021 011100(01)120 100010???? ?001?1?011 1110011000 11111000?1 000000
		Iguanodonb                 0000000000 0000000100 0000(01)00000 0000000001 1000000000 0000000000 0000000000 0000000000 0000000000 ??00000000 0000000000 0000000000 0100000000 0000000000 0000000000 0000001000 000??00??0 0000000000 0001000100 00000000?? ?010000000 000000??10 0000000000 0000000000 0001100000 0000000000 0000000000 0000000000 000000100(01) 0000000001 0000001000 0000000000 0000001000 0000000000 110000
		Jintasaurusm               ?????????? ?????????? ?????????? ?????????? ?????????? ?????????? ?????????? ?????????? ?????????? ?????????? ?????????? ?????????? ?????????? ??????0?0? 0??????1?? ?????????? ?????????? ???????001 1001?00100 0000000000 0110000101 110?000?10 0????00?1? ?1100????? ?????????? ?????????? ?????????? ?????????? ?????????? ?????????? ?????????? ?????????? ?????????? ?????????? ??????
		Jinzhousaurusy             00000000?? 00?0000??0 000??0?00? ???0?00001 02??0?00?? 0??0?00000 00000?0??? 0?100000?0 0000000000 ??0?0?0?00 0?00000100 00??000000 0200000000 0?0?000000 0000000100 1000001010 000??00??0 0000000000 0000000100 00000000?? ?00000???? ?????????? 0000000010 11?0?00000 0000100000 0000000000 0000000000 0000000000 0000000000 0000000001 0000000000 0000000000 0000011000 0000000001 000000
		Levnesoviat                00??110?11 1011100?11 101??01000 0???1??001 011010???? ???00?1011 0010000??? ?????????? ?????????? ???0??0?0? ?010100?00 10110?0000 0???001??1 11?00????? ?????????? ?????????? ?????????? 0000000001 1001?10000 0000000000 0010010000 1111000010 0????00?0? ?1100????? ???0?1???? 0100?????? ????00000? ?0???????? ?????????? ?101000??? ???????00? ?011?1???? ?????????? 1??1?????? ????10
		Mantellisaurusa            0000000000 0000000(01)00 0000000000 0000000011 0100000000 0000000000 0000000000 0000000000 0000000000 ??00000000 0000000000 0000000000 0100000010 0000000000 0000000000 1000001000 000??00??0 0000000000 0001000100 00000000?? ?000000000 100000??10 0000100010 0000000000 0000100000 0000000000 0000000000 0000000000 0000000(01)0(01) 0000000000 0000000000 0000000000 0000001000 0000000000 000000
		Nanningosaurusd            01??110111 1?11100?11 10???????? ?????????? ?2????0111 01100110?? ???????1?? ?????????? ?????????? ???0?00001 01100001?1 1111?????? ?????????? ???11????? ?????????? ?????????? ?????????? ?????????? ???1?101?? ?????????? ?????????? 1?1??????? ?????????? ???????11? ?????????? ?????????? 0010?????? ?????????? ?????????? ?????????? ?????????? ???????100 001001?000 11111????? ??????
		Nanyangosaurus             ?????????? ?????????? ?????????? ?????????? ?????????? ?????????? ?????????? ?????????? ?????????? ?????????? ?????????? ?????????? ?????????? ?????????? ?????????? ?????????? ?????????? ?????????? ?????????? ?????????? ?????????? ?????????? ?????????? ?????????? ?001110??? ?????????? ????001000 11010?1100 0111?????? ?????????? ?????????? ?????????? ?????1?000 1111100011 000010
		Probactrosaurusg           0011110021 0011100??1 ?0?000?000 011?1??011 01101?0000 000001100? ?0????0??? 00000000?0 0000000000 ??000????? ??0??0??0? ?00?000000 00??0?0?10 00?00???00 0000?????? ?00000?0?? ?????00??? ?????0?00? ??00?00?00 00000000?? ?0(01)000??0? ?????????0 ???0000000 ?1?00????? ?000?0?000 0100000000 0000000000 0001??01?? ?001??0?00 0000000000 0000100000 ?00???0001 0010011000 00000????? 000000
		Sirindhornak               001?010011 00011001?1 001??010?? 0???000000 0200000000 000000100? ?0100001?? 0000000011 000?????0? ???0000001 0000000100 0000?0000? 01?0010??? ???00?0?00 0?????0??0 ?00?00?0?? ?????0???? ???????000 ?000?00100 00?00000?? ?00000000? 110?000010 0??000001? ?1?00????? ?????????? ?????????? ?????????? ?????????? ?????????? ?????????? ?????????? ?????????? ?????????? ?????????? ??????
		Taniuss                    ?????????? ?????????? ?????????? ?????????? ?????????? ?????????? ?????????? ?????????? ?????????? ?????????? ?????????? ????0?0000 0000011?01 ??0???0000 ?00??????? ???????0?? ?????????? ???0?0?001 1001010?0? 0000000000 ?010010000 1111000?10 000?00000? ?0100?101? ??0?1????? ?????10000 0000000000 100??????? ??????1020 0111000111 100000???? ?????????? ?????????? 10???1???? ??????
		Telmatosaurust             011?1200?? 0?11101?11 100??????? ???????000 0001100011 0100111011 0110101111 1100000001 0000000000 ??00??0102 0010110100 2111?0?000 0???001?01 ??01110000 000???010? 1000001000 000??00??? ?????0?00? ??????0??0 000000000? ?00?0??1?? 11111???10 0????00000 01?1??011? ?????????? ?????????? ?????????? ?????????? ?????????? ?????????? ?????????? ?????????? ?????????? ?????0???? ??????
		Tethyshadrosi              01111101?? 0011101111 100?001000 011?1000?0 0???1?001? 0???111?11 01101?1111 1?00000001 0000000000 ??00??0102 1?1011?10? 2???000??0 000002?001 111?110000 0000000100 1000001000 000??00??1 0000000001 10010100?0 00000000?? ??0000??01 11???????? ???0000001 01???00110 0001111100 0100010001 0???000000 00?10111?? 0011111?21 11320001?1 0120??1001 0011110??1 11?0?101?? 11??1???11 001?10
		Xuwulongy                  00110100?? 00111001?1 00100?1000 0000001001 0200100000 000001100? 0010000100 0000000011 0000000000 ??00000001 0??0000100 0?01000000 02?0010010 0000000000 0000000?00 0000001010 0?0??00??1 0000000000 0001000100 00000000?? ?000000000 110??0???0 00?0000000 0110000010 0000??1??? ?????????? ?????????? ?????????? ??????0000 0000000000 0000??0000 0000010000 0010012000 ?????????? ??????
		Yunganglongd               ?????????? ?????????? ?????????? ?????????? ?????????? ?????????? ?????????? ?????????? ?????????? ?????????? ?????????? ?????????? ?????????? ?????????? ?????????? ?????????? ?????????? ?????????? ?????????? ?????????? ?0??010?01 110?????10 0????????? ???00??01? ?????????? ?????????? ?????????? ?????????? ?????????? ?????????? ?????????? ?????????? ?????1?000 ???01????? ??????
		Zhanghenglongy             01211210?1 1?11100111 111??????? ???????012 02011000?? ?0011110?? ?????????1 ?????????? ?????????? ???0?01101 0010110101 21210?012? 12?0021??? ?????????? ?????????? ?????????? ?????????? ?????????? ?????????? ?????????? ?????????? ?????????? ?????????? ????????1? 1????????? ?????10100 0010?????? ???1?????? ?????????? ?????????? ?????????? ?????????? ?????????? ?????????? ??????
		Zuoyunlong                 ?????????? ?????????? ?????????? ?????????? ?????????? ?????????? ?????????? ?????????? ?????????? ?????????? ?????????? ?????????? ?????????? ?????????? ?????????? ?????????? ?????????? ?????????? ?????????? ?????????? ?????????? ?????????? ?????????? ?????????? ?????????? ?????????? ?????????? ?????????? ????????00 0000000000 000010???? ?????????? ???????000 ?????????? ??????
		Acristavusg                1122131??1 2?11111121 111??????? ???????21(12) 0001110111 0111121011 1100101111 12?11101?0 0000000000 ??00?10102 1021111111 2121001121 1131201100 1111110000 0001?10001 ?0000000?1 1?0??00??1 000000100(01) 0001110?12 00000000?1 0100201110 1111010020 0???100?0? ?0111????? ?????????? ?????????? ?????????? ???1?????? ?????????? ?????????? ??????1??? ?11101???? ?????????? 1111?????? ??????
		Brachylophosaurusc         1122231121 2?11111121 1(01)12012111 2120211312 (01)(12)11110111 1111121011 1100101111 121111011(01) 0000000000 ??00110102 1021111111 2221101121 1231(12)01101 1101110110 0301112001 (12)000000011 101??00??1 000010100(01) (01)001110011 10111001?2 0100201110 1111010020 0101100000 1011111111 0001111111 1211210111 1021001010 1101211110 1111111120 1222011121 1121111130 0111111(02)11 112(01)1111?? 11111(01)0011 000011
		Edmontosaurusa             2133131021 2111121121 1?21(01)111?1 1130211310 0(01)01011221 0111121111 1200101111 121401111(01) 1000000000 ??00111002 1021111111 2321110120 1020211101 1111110000 0002212102 0000001011 210??00??2 0010001001 2111110211 0000000001 0101201120 1111000010 1011101101 0110110111 0001011111 1211210111 1021001011 111(01)111111 1011111(01)21 1322111121 1121111120 011110(01)212 11211101?? 1111100011 000010
		Edmontosaurusr             2133231021 2111121121 10210111?1 1130211(23)10 0(01)01011221 0111121111 1(12)00101111 1214011110 1000000000 ??00111102 1021111111 2321110120 1020211101 1111110000 0002212102 0000001011 210??00??2 0010001001 2111110211 0000000001 0101201120 1111000010 1011101100 111011011? 0001011111 1211110111 1021001011 2111111111 1011111021 1322111121 1121111120 0111100212 11111101?? 1111100011 100?10
		Gryposaurusl               1023031111 1011110?21 1????????? ???????202 1201110121 0111121111 1100101111 121301??10 0000000000 ???0011203 1021111101 2321???110 01??121??? ?????10000 0200110?12 200000?0?1 101??00??? 00???01??? ??0???02?? 0000?????? ?????????? ?????????? ???10?00?? ???11?011? ???1011111 1211210100 112100101(01) (12)1001??1?? ??????101? 1122101122 1121111130 1111?02??? ???????1?? ?????1???? ????10
		Gryposaurusm               11231310?? 2?11120121 1020011101 0131210202 21011101?1 0111121111 1200101111 1113010110 0000000000 ??10011203 1021111101 2321111110 1221221101 1101110000 0200110222 2000001031 101??00??2 0010001001 100110021? 0000000001 ?10?2011?0 11?10???10 0001110000 21111????? ?????????? ?????????? ?????????? ?????????? ?????????? ?????????? ?????????? ?????????? ?????????? ?????????? ??????
		Gryposaurusn               1123131011 2?11110121 1??0002101 0131210(12)02 (12)(01)01110121 0111121111 1200101111 1113010110 0000000000 ??10011203 1021111101 2321111110 1121121101 1101110000 0200110222 2000001031 101??00??2 0010001001 1001100211 0000000001 0100201120 1111000010 0001010000 1111110111 0001011111 1211210100 1121001011 2101111111 1011111111 1122111122 1??1111130 1?11?02211 11201101?? 1111110011 100?10
		Hadrosaurusf               ?1??131?11 2???1????1 101??????? ?????????? ?????????? ?????????? ?????????? ?????????? ?????????? ?????????? ?????????? ??2??????? ?????????? ?????????? ?????????? ?????????? ?????????? ?????????? ?????????? ?????????? ?????????? ?????????? ?????????? ?????????? ?????????? ???1?????? ????000001 10010????? ??????1?21 132211112? ?12111???? ?11????211 11??1????? 111?1????? ??????
		Kerberosaurusm             1????????? ???1?21121 1????????? ?????????? ??????01?1 01111211?? ???????1?1 ?????????? ?00?00???? ???0??1102 10211111?1 2321110120 (01)020211?01 11111?0000 000?21?202 000000?0?1 210??00??? 0010001001 1001?1021? 00000000?1 010020??2? 111100?010 0???0011?? ???11????? ?????1?1?? ?????10?10 1121001011 21111????? ??????0?21 1322111121 1121111130 0111111212 11201111?? ?????????? ??????
		Kritosaurusn               11232210?? 2?11111121 10?00?1?11 01212??101 2001110121 0111121111 11001?1111 ???30????? ?000000000 ??00011202 10211111?1 2321111110 0221121101 1101110210 0200110102 ?0000010?1 101??00??2 0010001001 100110021? 00000000?? ?(01)00201120 1111000010 0?01010000 ?1111??11? ?????????? ?????????? ?????????? ?????????? ?????????? ????????2? ?????????? ?????????? ?????????? ?????????? ??????
		Lophorhothona              ????221021 20??1????1 101??????? ?????????? ?????????? ?????????? ?????????? ?????????? ?00000000? ???0????02 ???111??0? ?????10??0 0????????1 12?11?0000 060????10? ?00000?0?1 221??00??? 00?0001001 100??1021? 000000000? 0??0???120 111??????? 0?0110??0? ?1111????? ?00??????? ?????????? ?????????? ?????????? ??11?????? ?????????? ?????????? ???????212 1??????1?? 11?11000?1 100010
		Maiasaurap                 1122231121 2?11111121 1??2012111 2120211202 1101110111 1111121011 1100101111 1211110111 0000000000 ??00110102 1021111111 2221101121 1231(12)01100 1101110120 0501112001 1000000001 101??00??1 0000101001 1001110012 0013000001 ?100201110 1111010020 0101100000 0011111111 0001111?11 1211?10111 1021001010 11011111?0 1111111120 1222011121 1121111130 0111111(02)11 11201111?? 1111100011 0?0011
		Probrachylophosaurusb      1122231121 2?111211?1 1112??2??? 212????202 2111110111 0111121011 1100?011?1 1??11???11 ?0000??0?? ???0110102 10211111?1 222110?121 1131201?01 1101010110 030?11?00? ?00000?0?1 101??00??? 0000?01001 1001?10011 10111001?2 ?100201110 11110100?0 0????0000? ???111?11? 000???1??? ?????????? ?????????? ?????????? ??????1?20 1222?11??1 1121111??? ?111?1?011 112?1????? ????1100?? ??????
		Prosaurolophusm            (12)123231011 2?11121121 10?0112101 1131211110 (01)001011(12)21 0111121111 1200101111 1213010110 0000000000 ??00011(01)02 1021111101 2321110120 0(01)20211101 1211110210 0602212102 1000002021 221??00??2 0010(01)01001 1011110211 0000001101 0100201120 1111000000 000110110(01) 111111?11? 0001011111 1211210111 1121001011 2211111111 1011111021 12(23)2101122 1121111131 0111202212 11211111?? 1111100011 001110
		Rhinorexc                  10231301?? 2?11110?21 ?????????? ?????????? ??????0121 ?1111211?? ???????1?1 1?13?10110 ?000000000 ??1???1203 1??111110? ?321111??0 1???121?0? ??????0000 0200110222 2000001021 101??00??2 0010001001 1001100?11 00000000?1 ?10020???? ?????????0 0??111000? 11??1????? ?????????? ?????????? ?????????? ?????????? ?????????? ?????????? ?????????? ?????????? ?????????? ?????????? ??????
		Saurolophusa               11231310?? 2?11121121 1??0112101 1131211(12)10 0001011121 0111121111 1200101111 1113010110 0001000100 ??00011102 1021111101 2321110120 0020211101 1211110210 0402212102 1000002021 221??00??2 0000101101 1011110212 1012001122 ?100201120 1111?0??00 0001101101 1111111111 1001011111 1211110111 10210010(12)2 22101111?? 1011111021 1232111122 11211?1130 0111?00212 11211111?? 1111110011 101110
		Saurolophuso               2123231011 2?11121121 10?0113101 113121?210 0001011121 0111121111 1200101111 1113010110 0001000100 ??00011102 1021111101 2321110120 0020211101 1211110210 0402212102 1000002021 221??00??2 0000101101 1011110212 1012001122 ?100201120 1111?0??00 0001101101 1111110111 1001011?11 1211110111 1021001012 22101111?? 1011111021 1232111122 11211?1130 0111??0212 11211111?? 1111110011 101110
		Secernosaurusk             1?2?2310?? 2?111111?1 10???1?1?? ???????102 1111110?21 01?112?11? ??????1111 ?????????? ?????0???? ???0??1203 102??1???? 2121?????? ?????????? ?????????? ???????2?? ????00?0?? ?????0???? 0010001001 200???0?1? 000000?0?? 0100201120 1111000?00 0???????0? ?1?1???11? ?00?1??111 1101210100 1121?????? ???1???1?? ??????1111 1122001121 1111111131 1111202211 112011?1?? 11111????1 1?????
		Shantungosaurusg           21331311?? 2?11121?21 1???0?2??? ???????110 0201111121 01111211?? ??????1111 ??140????? ?00000000? ???0?11002 10211111?? 2321?????? ????????11 11111?0000 0002?12102 000000?0?? 210??00??? 00?0001001 2011?10211 0000000001 012120112? 111100??10 0???101100 ?1101??11? 0001111111 1211210110 102100101(12) 21111??1?? ??????1021 1322111121 1121111120 0111110212 11201111?? 11111000?1 100?10
		Wulagasaurusd              11???????? ??11?????? ?????????? ???????111 01011?01?1 ?1111210?? ?????????1 ?????????? ?????????? ?????????? ???????1?? ????00?12? ??3??01?01 111?1????? ?????????? ?????????? ?????????? ?????????? ?????????? ?????????? ?????????? ?????????? ?????????? ?????????? ???????111 121121011? 1021001010 110??????? ??????10?? 1222011?2? 112111???? ???????211 11201111?? ?????0???? ??????
		Amurosaurusr               1123221121 2?11111121 111??????? ???????102 2211110111 0111121111 1111111111 1112100010 012201?1?1 11?1??1012 01311121?2 2321132121 1010201110 0111111033 2?14?211?2 ?11111???? 00132????? 12010?1111 1001011112 1111111112 1020101101 1111100010 0?01????1? 2??11??11? ?101?1?011 12111112?1 0010111122 22112??1?? ??????1020 1322101121 1121111010 0111110111 112?01100? 11111101?1 0???10
		Aralosaurust               11222211?1 1011111??1 10???????? ????????1? 11????0111 01111211?? ???????1?? ?????????? ?000000000 ???1??0002 01201101?1 2121111??? 11?020??11 121??11011 0?0????0?? ?00?00?0?? ??10000??? 0000001001 1001?10?00 0000000000 ?0?010110? 1????????? ???110001? ?1?1?????? ?????????? ?????????? ????101?11 ?10??????? ?????????? ?????????? ?????????? ?????????? ?????????? ???1?????? ??????
		Arenysaurusa               112?221121 1?111?1??? ?????????? ???????100 1211010111 0111121111 1111111111 ?????????? ?????????? ???1?????? ??????2??? ??211??1?? ?????01??? ??????10?? ???????1?? ?????????? ?????????? 12010?1001 1001011112 11131111?2 ?020101101 1111100?10 0???1?0?1? ?1111??11? 110??10?1? 1201?100?1 ??20?????? ?????????? ?????????? ?????????? ??????1010 ?11??????? ?????????? 1??1?????? ??????
		Charonosaurusj             1123331121 2011111??1 11???????? ???????(01)02 1211100111 0111121111 1111111111 ?????????? ?1???????? ???1??1111 0?311121?? 2321132121 1010201111 111111103? 2?????11?? ?111?1???? 001??????? 12010?1101 1001121212 1213011212 1020?01100 1111100110 0??112??1? ?11111?111 110111?011 1211111211 1011111122 2201?1?101 1??1111020 1322101120 1121111010 01111?0111 1120011011 11111111?1 0?1?10
		Corythosaurusc             1123221121 1011111121 1??0113211 1140210111 (12)(01)111(01)0111 0111121111 1211111111 1112100010 0112011101 11?1??(01)012 0131112112 2321132121 1(01)10211110 0011111032 2?15?211?2 (01)11111?1?? 0013211113 1201011111 1001011112 1111111112 1020101100 1111101100 0001120010 2011110111 1101111111 1211111211 1010111122 2211211111 1011111120 1322101121 1121111010 0111110111 1121012001 1111110111 011110
		Corythosaurusi             1123221121 1011111121 1??0113211 1140210111 (12)1111(01)0111 0111121111 1211111111 1112100010 0112011101 11?1??1012 0131112112 2321132121 1(01)10211110 0011111032 2?15?211?2 (01)11111?1?? 0013211113 1201011111 1001011112 1111111112 1020101100 1111101100 0001120010 2011110111 110111?111 1211111211 1010111122 2211211111 1011111120 1322101121 1121111010 0111110111 1121012001 1111110111 011110
		Hypacrosaurusa             1123321121 2?11111121 112?113221 114021?111 1(12)11110111 0111121111 1211101111 1112100010 0112012102 01?1??1012 0131112112 2321132121 1(01)10211110 0011111032 2?15?211?2 111111?2?? 0013211113 1201011111 1001111112 1111111112 1020101100 111110100(01) 0001120010 101111111? 1111210111 1211111211 0010111122 2211211111 1011111120 1322101121 1111111010 0111110111 1121012001 1111110111 111110
		Hypacrosauruss             112332(01)021 1011111121 1??1113211 1140210101 1201110111 0111121111 1211101111 1111100010 0112011101 11?1??1012 0131112112 2321132121 1110211110 0011111032 2?15?211?2 111111?2?? 0013211113 1201011111 1001111112 1111111112 1020101100 1111101110 0??1120010 20111??111 ?11121?111 1211111211 0010111122 22112????? ??????1120 1322101121 1121111010 0111110111 11?1012001 11111?01?1 111110
		Jaxartosaurusa             ?????????? ?????????? ?????????? ?????????? ?????????? ?????????? ?????????? ?????????? ?????????? ?????????? ?????????? ?????????? ?????????? ??????10?? ??????11?? ??11?1???? 001??????? 11????1001 1001?10210 11111110?? 100010110? 111??0???0 0???10??1? ?1?11????? ?????????? ?????????? ?????????? ?????????? ?????????? ?????????? ?????????? ?????????? ?????????? ?????????? ??????
		Lambeosauruslm             1123(23)21121 1011111121 11101?2101 1140210111 11011(01)0111 0111121111 1211111111 1112100010 0122012111 12?1??0012 0131112112 2321132121 1(01)10201110 0111111033 2?14?211?2 111111?1?? 0013211213 1201011111 1001011112 1111111112 1020101100 1111100011 0001120010 2011110111 1101110111 1211111211 00101111?? 2211211111 1011111(01)20 1322101121 112111101? 0111111111 1121011001 1111110111 011110
		Lambeosaurusm              11?3?211?? ??11111121 111?112?01 1140210111 11??11011? 0?11121111 11111?1111 1112100010 0122012111 12?1??0012 0131112112 232?132121 1010211110 0111111033 2?14?211?2 111111?1?? 0013211213 1201011111 1001011112 1111111112 ?02?101100 11???????1 ???1120010 201111?11? 110????11? ?????11211 0010111122 22112111?? 1011111020 1322101121 11211?1010 01111?1111 112?012001 111111??11 0???10
		Magnapaulial               11?3221121 ??11111?21 1????????? ?????????? ?????????? ???112?1?? ????????11 1112000010 01?????1?1 0??1??0012 01311121?? 2321132121 11?02????? ??????103? ?????21??2 ?111?1???? 001??????? ??????1??? ?????????? 1????????? ?????????? ?????????? ?????????? ???????11? 1?1?2???11 12111????? ?01?111121 221??????? ??????1020 132210112? 1??111101? 0111110111 1121001011 ?????????1 ??????
		Olorotitana                11?3221121 ???1111121 1??1113111 114?1?0211 1111000111 0111121111 1211111111 1112100010 0112011102 00?1??0011 0131112112 2321142121 1010211?1? ?11??11032 2?1??211?2 111111???? 0013??1??3 1201011??? ????????12 111???1112 ??2??????? 11???????? ?0011200?0 21?1110111 110111?111 1211111211 1010111122 221??????? ??????1120 1322101121 11211????? ?1111??111 112001100? 11111????? ??????
		Pararhabdodoni             11???????? ??11111??? ?????????? ???0???100 222101???? ??111211?? ????????11 ?????????? ?????????? ???????011 0?4111?1?1 2321?????? ?????????? ?????????? ?????????? ?????????? ?????????? ??????1??? ?????????? ?????????? ?????????? ?????????? ?????????? ???????11? ???111???? ?????1???? ?010111122 220??????? ?????????? ?????????? ?????????? ???????1?? ?????????? ?????????? ??????
		Parasaurolophusc           1122221121 10111????? ?????????? ????1????? ??????0??1 ?1?1121?11 11????1111 ?????????? ?13010000? ?0?1??1??? ?1???????? ???????1?? ?????????? ?????11033 2?04?211?2 211121???? 0012201003 1201011101 1001?21212 12110112?2 ?020101100 1111100110 0??112??10 ?1?111?11? 1101110??? ?????10011 1011111121 22011111?? 1?1???1021 1332101120 1121111010 0111110100 0110012011 1111111111 0???10
		Parasaurolophust           11233(23)11?? 2011111121 111??????? ????1??112 1211100111 0111121111 1111111111 ?????????? ?13010000? ?0?1??1111 0131112102 23211(23)2121 1010(23)01111 1111111033 2?04?211?2 211121???? 0012201003 1201011101 10011(12)1212 12130112?2 1020101100 1111100110 0??112??1? ?1111????? ?????????? ?????????? ?????????? ?????????? ?????????? ?????0???? ???????01? ??111????? ?????????? ?????????? ??????
		Parasaurolophusw           11233????? ??111?1??1 11111121?1 1130110102 02111?01?1 ?111121?11 1111111111 11111000?0 0130100002 00?1??1111 013111?10? 232?1221?1 1010301110 ?111111033 2?04?211?2 211121???? 0012201003 1201011101 1001111212 12120112?2 1020101100 11???????0 ???1120010 2111110111 110111??11 1211111211 1011111122 2201111101 1211111020 1322101120 1121?11010 01111?0111 1120011011 11111???11 ?????0
		Tsintaosauruss             1122221111 1011111121 10?1012101 1140110(12)00 2221010(12)11 0111121111 111(01)101111 1011000110 0111000100 ?0?1??0011 01411121?1 23211?212? 1110301?10 1(12)11111032 1?03?212?2 ?11111???? 0011001??? 11?0001001 1001?10210 10001110?? 1020101101 1111100?10 0??110??10 ?11111?11? 1101110011 1201010011 0010111(01)22 220121?101 1??1?11021 1322001120 11(12)1111010 0111110111 1110011001 11111101?1 011110
		Velaphronsc                11???????? ??11?11??? ???11122?1 114?1??012 1111110111 01111211?? ??????1111 1112100010 0112010101 01?1??1012 0131112111 2221132121 1110201?11 00111?1032 2?15?211?2 111111?1?? 001311111? 12????111? ?001?1??12 11111?1112 ?02010110? ?????????? ???11?0010 20???????? ?????????? ?????????? ?01?1111?2 221????1?? ??????1120 1312101121 1111111??? ?11111?111 1121011001 ?????????1 0???10
	;
ENDBLOCK;

BEGIN ASSUMPTIONS;
	OPTIONS DEFTYPE=UNORD POLYTCOUNT=MINSTEPS;
ENDBLOCK;

BEGIN NOTES;
	[Taxon comments]

	[Character comments]

	[Character state comments]

	[Attribute comments]

	[Taxon pictures]

	[Character pictures]

	[Character state pictures]

	[Attribute pictures]
ENDBLOCK;
